# Supplementary material for: Diversity and Dynamics of Epidermal Microbes During Grape Development of Cabernet Sauvignon (Vitis vinifera L.) in the Ecological Viticulture Model in Wuhai, China
Source: Front Microbiol. 2022 Jun 30;13:935647. doi: 10.3389/fmicb.2022.935647 (PMC9280189; doi:10.3389/fmicb.2022.935647)
Supplement: Supplementary file 2 [file Data_Sheet_2.xlsx]

## Sheet: Table S1
Table S1. Permutational MANOVA of grape development stage on microbial diversity distribution patterns.
	Df	SumsOfSqs	MeanSqs	Fvalue	R2	Pvalue	significant
Fungi	4	2.4355	0.6089	5.9348	0.7036	0.001	**
Bacterial	4	0.0892	0.0223	15.2048	0.8588	0.001	**

## Sheet: Table S2
Table S2. Genus identified as core community of grape epidermis. The second to the last column show the mean relative abundance (outside the parentheses) and occupancy of samples (inside the parentheses) across core genera.
A-E represent stages of grape berry development. A, fruit setting; B, Early veraison; C, end veraison; D, mid maturity; E, Harvest.
Fungal core member
Genus	Overall	A	B	C	D	E
Alternaria	22.83%（93.33%）	2.21%（66.67%）	7.31%（100.00%）	34.24%（100.00%）	30.42%（100.00%）	39.99%（100.00%）
Jattaea	6.71%（60.00%）	0.00%（0.00%）	32.55%（100.00%）	0.02%（100.00%）	0.97%（100.00%）	0.00%（0.00%）
Clavispora	5.33%（80.00%）	＜0.01%（33.33%）	26.48%（100.00%）	＜0.01%（100.00%）	0.17%（100.00%）	0.01%（66.67%）
Naganishia	4.86%（93.33%）	0.01%（33.33%）	0.56%（100.00%）	0.24%（100.00%）	6.93%（100.00%）	16.57%（100.00%）
Stachybotrys	3.76%（66.67%）	0.52%（33.33%）	1.48%（100.00%）	16.10%（100.00%）	0.70%（100.00%）	0.00%（0.00%）
Filobasidium	3.2%（86.67%）	＜0.01%（33.33%）	0.09%（100.00%）	0.25%（100.00%）	0.83%（100.00%）	14.80%（100.00%）
Cladosporium	1.75%（100.00%）	8.60%（100.00%）	0.03%（100.00%）	0.07%（100.00%）	0.01%（100.00%）	0.04%（100.00%）
Aureobasidium	1.13%（93.33%）	2.78%（66.67%）	0.52%（100.00%）	0.21%（100.00%）	0.79%（100.00%）	1.36%（100.00%）
Aspergillus	0.97%（100.00%）	3.63%（100.00%）	0.20%（100.00%）	0.02%（100.00%）	0.01%（100.00%）	0.98%（100.00%）
Cyberlindnera	0.85%（60.00%）	0.00%（0.00%）	4.15%（100.00%）	＜0.01%（33.33%）	0.07%（100.00%）	0.01%（100.00%）
Candida	0.84%（66.67%）	2.16%（66.67%）	1.99%（100.00%）	＜0.01%（66.67%）	0.05%（100.00%）	0.00%（0.00%）
Chaetomium	0.76%（100.00%）	1.64%（100.00%）	0.35%（100.00%）	1.13%（100.00%）	0.67%（100.00%）	0.01%（100.00%）
Coniolariella	0.67%（60.00%）	0.00%（0.00%）	0.35%（100.00%）	2.48%（100.00%）	0.51%（100.00%）	0.00%（0.00%）
Trichoderma	0.64%（80.00%）	1.73%（66.67%）	0.61%（100.00%）	0.02%（100.00%）	0.82%（100.00%）	＜0.01%（33.33%）
Penicillium	0.61%（100.00%）	1.88%（100.00%）	＜0.01%（100.00%）	0.01%（100.00%）	0.01%（100.00%）	1.15%（100.00%）
Comoclathris	0.57%（80.00%）	0.00%（0.00%）	0.57%（100.00%）	1.44%（100.00%）	0.50%（100.00%）	0.36%（100.00%）
Rosellinia	0.40%（60.00%）	0.00%（0.00%）	0.39%（100.00%）	1.24%（100.00%）	0.36%（100.00%）	0.00%（0.00%）
Staphylotrichum	0.37%（80.00%）	0.52%（100.00%）	＜0.01%（33.33%）	＜0.01%（66.67%）	＜0.01%（100.00%）	1.32%（100.00%）
Malassezia	0.26%（86.67%）	1.29%（100.00%）	0.01%（100.00%）	＜0.01%（100.00%）	＜0.01%（66.67%）	0.01%（66.67%）
Saitozyma	0.23%（60.00%）	1.15%（100.00%）	＜0.01%（33.33%）	＜0.01%（66.67%）	＜0.01%（100.00%）	0.00%（0.00%）
Annulohypoxylon	0.17%（53.33%）	0.00%（0.00%）	0.82%（100.00%）	＜0.01%（66.67%）	0.02%（100.00%）	0.00%（0.00%）
Curvularia	0.16%（73.33%）	0.00%（0.00%）	0.01%（100.00%）	0.41%（100.00%）	0.02%（100.00%）	0.38%（66.67%）
Thielavia	0.16%（60.00%）	0.00%（0.00%）	0.06%（100.00%）	0.08%（100.00%）	0.66%（100.00%）	0.00%（0.00%）
Plectosphaerella	0.16%（100.00%）	0.58%（33.33%）	0.11%（100.00%）	0.05%（100.00%）	0.06%（100.00%）	＜0.01%（33.33%）
Coniochaeta	0.15%（60.00%）	0.00%（0.00%）	0.03%（100.00%）	0.32%（100.00%）	0.40%（100.00%）	0.00%（0.00%）
Talaromyces	0.15%（60.00%）	0.71%（100.00%）	0.01%（66.67%）	＜0.01%（66.67%）	＜0.01%（66.67%）	0.00%（0.00%）
Rhizopus	0.14%（53.33%）	0.71%（66.67%）	＜0.01%（66.67%）	0.01%（100.00%）	＜0.01%（33.33%）	0.00%（0.00%）
Fusarium	0.12%（100.00%）	0.07%（100.00%）	0.27%（100.00%）	0.09%（100.00%）	0.10%（100.00%）	0.05%（100.00%）
Purpureocillium	0.12%（66.67%）	0.56%（66.67%）	0.01%（100.00%）	＜0.01%（33.33%）	0.01%（66.67%）	0.01%（66.67%）
Periconia	0.10%（60.00%）	0.00%（0.00%）	0.04%（100.00%）	0.38%（100.00%）	0.05%（100.00%）	0.00%（0.00%）
Torula	0.08%（66.67%）	0.00%（0.00%）	0.06%（100.00%）	0.02%（100.00%）	0.10%（100.00%）	0.21%（33.33%）
Acremonium	0.06%（66.67%）	＜0.01%（33.33%）	0.13%（100.00%）	0.18%（100.00%）	＜0.01%（100.00%）	0.00%（0.00%）
Gibellulopsis	0.06%（66.67%）	＜0.01%（33.33%）	0.18%（100.00%）	0.05%（100.00%）	0.06%（100.00%）	0.00%（0.00%）
Clonostachys	0.05%（100.00%）	＜0.01%（100.00%）	0.04%（100.00%）	0.10%（100.00%）	0.09%（100.00%）	0.01%（100.00%）
Byssochlamys	0.05%（60.00%）	0.00%（0.00%）	0.21%（100.00%）	0.02%（100.00%）	0.02%（100.00%）	0.00%（0.00%）
Neocamarosporium	0.04%（73.33%）	0.00%（0.00%）	0.03%（100.00%）	0.15%（100.00%）	0.04%（100.00%）	＜0.01%（66.67%）
Stemphylium	0.04%（80.00%）	0.00%（0.00%）	0.08%（100.00%）	0.01%（100.00%）	0.11%（100.00%）	0.01%（100.00%）
Bimuria	0.04%（73.33%）	0.00%（0.00%）	0.01%（100.00%）	0.07%（100.00%）	0.12%（100.00%）	0.01%（66.67%）
Core community (Total relative abundance)	58.58±2.39%	30.76±5.54%d	79.74±2.63%a	59.41±1.05%b	45.70±0.45%c	77.30±10.43%a
Bacterial core members
Genus	Overall	A	B	C	D	E
Brevundimonas	21.26%（100.00%）	0.05%（100.00%）	5.24%（100.00%）	40.64%（100.00%）	1.91%（100.00%）	58.46%（100.00%）
Sphingomonas	18.55%（100.00%）	2.89%（100.00%）	22.16%（100.00%）	4.54%（100.00%）	58.18%（100.00%）	5.00%（100.00%）
Acinetobacter	6.64%（100.00%）	4.47%（100.00%）	13.92%（100.00%）	12.69%（100.00%）	1.96%（100.00%）	0.17%（100.00%）
Pseudomonas	5.93%（100.00%）	0.50%（100.00%）	23.77%（100.00%）	3.48%（100.00%）	0.25%（100.00%）	1.67%（100.00%）
Allorhizobium.N.P.R.	5.29%（100.00%）	0.03%（100.00%）	0.90%（100.00%）	11.08%（100.00%）	1.06%（100.00%）	13.40%（100.00%）
Massilia	3.3%（100.00%）	0.06%（100.00%）	0.65%（100.00%）	0.24%（100.00%）	12.78%（100.00%）	2.95%（100.00%）
Gluconobacter	2.33%（86.67%）	＜0.01%（33.33%）	11.06%（100.00%）	0.08%（100.00%）	0.41%（100.00%）	0.10%（100.00%）
Methylobacterium	1.97%（100.00%）	3.96%（100.00%）	2.37%（100.00%）	0.86%（100.00%）	2.36%（100.00%）	0.29%（100.00%）
Bradyrhizobium	1.13%（100.00%）	2.77%（100.00%）	1.01%（100.00%）	0.06%（100.00%）	1.78%（100.00%）	0.02%（100.00%）
Sphingobacterium	1.12%（86.67%）	＜0.01%（33.33%）	5.43%（100.00%）	0.03%（100.00%）	0.12%（100.00%）	0.02%（100.00%）
Rhodopseudomonas	0.79%（100.00%）	0.29%（100.00%）	0.94%（100.00%）	0.06%（100.00%）	2.61%（100.00%）	0.04%（100.00%）
Stenotrophomonas	0.64%（100.00%）	1.50%（100.00%）	1.09%（100.00%）	0.05%（100.00%）	0.07%（100.00%）	0.48%（100.00%）
Microbacterium	0.43%（86.67%）	＜0.01%（33.33%）	0.17%（100.00%）	0.85%（100.00%）	0.12%（100.00%）	0.98%（100.00%）
Bacillus	0.35%（100.00%）	0.23%（100.00%）	0.15%（100.00%	0.94%（100.00%）	0.13%（100.00%）	0.29%（100.00%）
Mesorhizobium	0.23%（86.67%）	＜0.01%（66.67%）	0.03%（100.00%）	0.01%（100.00%）	1.12%（100.00%）	＜0.01%（66.67%）
Aureimonas	0.20%（93.33%）	＜0.01%（66.67%）	0.02%（100.00%）	0.22%（100.00%）	＜0.01%（100.00%）	0.76%（100.00%）
Leuconostoc	0.18%（93.33%）	0.10%（100.00%）	0.76%（100.00%）	0.02%（100.00%）	0.01%（100.00%）	＜0.01%（66.67%）
Bosea	0.17%（100.00%）	0.03%（100.00%）	0.03%（100.00%）	0.74%（100.00%）	0.06%（100.00%）	0.01%（100.00%）
Lactobacillus	0.16%（66.67%）	0.81%（100.00%）	＜0.01%（66.67%）	＜0.01%（33.33%）	＜0.01%（66.67%）	＜0.01%（66.67%）
Chryseobacterium	0.16%（80.00%）	0.14%（100.00%）	0.63%（100.00%）	＜0.01%（33.33%）	＜0.01%（100.00%）	＜0.01%（66.67%）
Achromobacter	0.15%（93.33%）	0.01%（100.00%）	0.65%（100.00%）	0.01%（66.67%）	0.01%（100.00%）	0.06%（100.00%）
Exiguobacterium	0.12%（86.67%）	0.01%（33.33%）	0.02%（100.00%）	0.14%（100.00%）	0.09%（100.00%）	0.37%（100.00%）
Caulobacter	0.10%（93.33%）	0.02%（66.67%）	0.17%（100.00%）	0.18%（100.00%）	0.04%（100.00%）	0.10%（100.00%）
Kosakonia	0.09%（73.33%）	0.36%（100.00%）	0.08%（100.00%）	＜0.01%（33.33%）	＜0.01%（100.00%）	＜0.01%（33.33%）
Amnibacterium	0.08%（86.67%）	0.02%（33.33%）	0.01%（100.00%）	0.18%（100.00%）	0.01%（100.00%）	0.20%（100.00%）
Brevibacillus	0.06%（66.67%）	0.30%（100.00%）	＜0.01%（100.00%）	0.00%（0.00%）	0.01%（100.00%）	＜0.01%（33.33%）
Altererythrobacter	0.05%（53.33%）	0.00%（0.00%）	＜0.01%（66.67%）	0.01%（100.00%）	0.00%（0.00%）	0.24%（100.00%）
Brachybacterium	0.05%（86.67%）	0.22%（100.00%）	＜0.01%（100.00%）	＜0.01%（66.67%）	＜0.01%（66.67%）	＜0.01%（100.00%）
Azorhizobium	0.04%（66.67%）	0.00%（0.00%）	0.17%（100.00%）	0.01%（66.67%）	0.01%（100.00%）	＜0.01%（66.67%）
Comamonas	0.03%（86.67%）	0.13%（100.00%）	＜0.01%（100.00%）	＜0.01%（100.00%）	＜0.01%（100.00%）	＜0.01%（33.33%）
Microvirga	0.02%（93.33%）	＜0.01%（100.00%）	0.01%（100.00%）	0.07%（100.00%）	＜0.01%（100.00%）	＜0.01%（66.67%）
Blastococcus	0.02%（60.00%）	0.08%（100.00%）	0.00%（0.00%）	＜0.01%（100.00%）	0.00%（0.00%）	＜0.01%（100.00%）
Corynebacterium_1	0.02%（86.67%）	0.06%（100.00%）	＜0.01%（66.67%）	0.01%（100.00%）	＜0.01%（66.67%）	＜0.01%（100.00%）
Phenylobacterium	0.01%（93.33%）	＜0.01%（66.67%）	0.01%（100.00%）	0.02%（100.00%）	0.01%（100.00%）	0.01%（100.00%）
Vibrio	0.01%（93.33%）	0.02%（100.00%）	0.01%（100.00%）	＜0.01%（100.00%）	0.01%（100.00%）	＜0.01%（66.67%）
Aeromicrobium	0.01%（66.67%）	＜0.01%（66.67%）	＜0.01%（33.33%）	0.02%（100.00%）	＜0.01%（33.33%）	＜0.01%（100.00%）
Caedibacter	0.01%（60.00%）	0.00%（0.00%）	0.01%（100.00%）	0.01%（100.00%）	0.01%（100.00%）	0.00%（0.00%）
Marmoricola	＜0.01%（66.67%）	0.01%（66.67%）	0.01%（100.00%）	＜0.01%（100.00%）	＜0.01%（33.33%）	＜0.01%（33.33%）
Brevibacterium	＜0.01%（73.33%）	＜0.01%（33.33%）	0.01%（100.00%）	0.01%（100.00%）	0.01%（100.00%）	＜0.01%（33.33%）
Core community (Total relative abundance)	71.73±3.08%	19.11±3.93%d	91.50±1.08%a	77.26±0.54%c	85.15±0.37%b	85.64±1.02%b

## Sheet: Table S3
Table S3. Important features of random forest models outside the core community.
The same as Table S2.
A-E represent stages of grape berry development. A, fruit setting; B, Early veraison; C, end veraison; D, mid maturity; E, Harvest.
Fungal core member
Genus	Overall	A	B	C	D	E
Cadophora	0.65%（80.00%）	0.00%（0.00%）	0.02%（100.00%）	＜0.01%（100.00%）	0.01%（100.00%）	＜0.01%（100.00%）
Coprinellus	0.08%（66.67%）	0.01%（33.33%）	0.03%（100.00%）	0.01%（100.00%）	0.06%（100.00%）	0.00%（0.00%）
Hannaella	0.06%（66.67%）	0.00%（0.00%）	＜0.01%（33.33%）	＜0.01%（100.00%）	0.01%（100.00%）	0.01%（100.00%）
Madurella	0.03%（33.33%）	3.22%（66.67%）	＜0.01%（33.33%）	＜0.01%（66.67%）	0.00%（0.00%）	0.00%（0.00%）
Papiliotrema	0.02%（60.00%）	0.00%（0.00%）	＜0.01%（100.00%）	0.27%（100.00%）	0.01%（100.00%）	0.00%（0.00%）
Pichia	0.02%（46.67%）	0.00%（0.00%）	0.38%（100.00%）	＜0.01%（33.33%）	0.01%（100.00%）	0.00%（0.00%）
Pseudeurotium	0.01%（73.33%）	0.00%（0.00%）	0.02%（100.00%）	0.01%（100.00%）	0.03%（100.00%）	＜0.01%（66.67%）
Pseudogymnoascus	0.01%（86.67%）	＜0.01%（66.67%）	0.03%（100.00%）	0.02%（100.00%）	0.01%（100.00%）	＜0.01%（66.67%）
Sarocladium	0.01%（73.33%）	0.01%（66.67%）	0.04%（100.00%）	0.04%（100.00%）	0.07%（100.00%）	0.00%（0.00%）
Schizothecium	0.01%（73.33%）	0.02%（66.67%）	0.01%（100.00%）	＜0.01%（100.00%）	0.05%（100.00%）	0.00%（0.00%）
Stagonosporopsis	＜0.01%（60.00%）	0.00%（0.00%）	＜0.01%（100.00%）	＜0.01%（100.00%）	0.05%（100.00%）	0.00%（0.00%）
Trichothecium	＜0.01%（60.00%）	0.00%（0.00%）	＜0.01%（100.00%）	0.01%（100.00%）	0.01%（100.00%）	0.00%（0.00%）
Core community (Total relative abundance)	0.91±1.12%	3.27±5.60%	0.55±0.03%	0.37±0.04%	0.31±0.08%	0.01±0.01%
Bacterial core members
Genus	Overall	A	B	C	D	E
Clostridium_sensu_stricto_1	0.55%（80.00%）	0.08%（100.00%）	0.05%（100.00%）	＜0.01%（33.33%）	＜0.01%（100.00%）	＜0.01%（66.67%）
Clostridium_sensu_stricto_3	0.3%（60.00%）	0.00%（0.00%）	0.02%（100.00%）	0.00%（0.00%）	1.45%（100.00%）	0.04%（100.00%）
Cohnella	0.25%（80.00%）	0.00%（0.00%）	0.02%（100.00%）	0.01%（100.00%）	0.02%（100.00%）	0.07%（100.00%）
Ensifer	0.22%（86.67%）	＜0.01%（33.33%）	0.04%（100.00%）	0.39%（100.00%）	0.03%（100.00%）	0.01%（100.00%）
Flavobacterium	0.15%（80.00%）	0.01%（33.33%）	0.13%（100.00%）	＜0.01%（100.00%）	＜0.01%（100.00%）	＜0.01%（66.67%）
Gracilibacillus	0.09%（80.00%）	0.00%（0.00%）	0.01%（100.00%）	0.29%（100.00%）	＜0.01%（100.00%）	＜0.01%（100.00%）
Lachnospiraceae_NK4A136_group	0.08%（86.67%）	0.18%（100.00%）	＜0.01%（100.00%）	＜0.01%（100.00%）	＜0.01%（33.33%）	＜0.01%（100.00%）
Myxococcus	0.06%（73.33%）	0.13%（66.67%）	0.02%（66.67%）	0.01%（100.00%）	＜0.01%（33.33%）	0.92%（100.00%）
Novosphingobium	0.04%（73.33%）	0.00%（0.00%）	0.24%（100.00%）	0.06%（100.00%）	0.09%（100.00%）	＜0.01%（66.67%）
Pantoea	0.04%（100.00%）	0.05%（100.00%）	0.33%（100.00%）	0.31%（100.00%）	0.05%（100.00%）	0.5%（100.00%）
Pedobacter	0.03%（80.00%）	0.00%（0.00%）	0.01%（100.00%）	＜0.01%（100.00%）	＜0.01%（100.00%）	0.17%（100.00%）
Roseomonas	0.03%（80.00%）	0.00%（0.00%）	0.07%（100.00%）	0.29%（100.00%）	0.26%（100.00%）	2.11%（100.00%）
Salana	0.02%（33.33%）	0.00%（0.00%）	0.00%（0.00%）	＜0.01%（66.67%）	0.00%（0.00%）	0.01%（100.00%）
Shinella	0.02%（80.00%）	0.00%（0.00%）	0.01%（100.00%）	0.04%（100.00%）	0.03%（100.00%）	0.01%（100.00%）
Streptomyces	＜0.01%（100.00%）	0.02%（100.00%）	0.08%（100.00%）	0.47%（100.00%）	0.05%（100.00%）	0.12%（100.00%）
Core community (Total relative abundance)	1.87±0.13%	0.48±0.18%	1.02±0.03%	1.90±0.18%	1.98±0.19%	3.99±0.48%

## Sheet: Table S4
Table S4. ANOVA results of weather conditions between developmental stages
Factor	Weather parameter	Df	F	p	Pr (>F)
Env1	average high temperature	4	186794	0	***
Env2	average low temperature	4	300340	0	***
Env3	relative humidity	4	2.52711e+06	0	***
Env4	precipitation	4	836038	0	***
Env5	average ground temperature	4	563518	0	***
Env6	sunshine time	4	38283.6	0	***
